# Supplementary material for: Microarray and Pathway Analysis Reveal Distinct Mechanisms Underlying Cannabinoid-Mediated Modulation of LPS-Induced Activation of BV-2 Microglial Cells
Source: PLoS One. 2013 Apr 24;8(4):e61462. doi: 10.1371/journal.pone.0061462 (PMC3634783; doi:10.1371/journal.pone.0061462)
Supplement: Table S2 — Effect of CBD and THC on LPS-upregulated genes. Some genes were validated by qPCR, using β2-microglobulin mRNA as a reference gene. (XLS) [file pone.0061462.s004.xls]

## Sheet: LPS_up
Table S2
Effect of CBD and THC on LPS-upregulated genes
Gene Name	Description	Accession	Fold Change					Effect on LPS
Inflammatory cytokines and receptors			LPS	CBD + LPS	THC + LPS	CBD	THC	CBD	THC
Il1b	interleukin 1 beta	NM_008361	135.298	26.3549	97.6806	0.97942	1.33793	-0.805209	-0.278035
Csf3	colony stimulating factor 3 (granulocyte)	NM_009971.1	117.784	69.0706	112.206	1.04247	1.23971	-0.413583	-0.047362
Tnf	tumor necrosis factor	NM_013693	25.5	21.9	26.2	1.2	1.5	-0.14	0.03
Tnfrsf5/CD40	tumor necrosis factor receptor superfamily, member 5	NM_170701	22.9365	15.3046	21.7628	1.59587	1.18346	-0.332739	-0.0511739
Il1a	interleukin 1 alpha	NM_010554	22.9433	7.26015	18.1261	0.920188	1.15669	-0.683561	-0.209959
Il6	interleukin 6	NM_031168	11.2356	7.72749	9.25351	0.972655	1	-0.312229	-0.176409
Il4i1	interleukin 4 induced 1	NM_010215	9.98664	3.70635	8.05564	0.986233	0.939523	-0.628869	-0.193358
Gdf15	growth differentiation factor 15	NM_011819.2	8.1	55.7	15.5	8.2	2.4	5.92	0.92
Il27	interleukin 27	NM_145636	7.72749	2.94854	6.82108	0.907519	0.972655	-0.618435	-0.117297
Il18	interleukin 18	NM_008360	4.08405	2.20381	3.78423	0.752623	1.02811	-0.460386	-0.0734119
Pdgfb	platelet derived growth factor, B polypeptide	NM_011057	4.02782	2.96905	4.28709	1.03526	0.933033	-0.262865	0.0643702
Il15	interleukin 15	NM_008357	3.4	4.6	5	1.3	1	0.36	0.47
Il10ra	interleukin 10 receptor, alpha	NM_008348	3.03143	1.64718	3.01049	1.03526	1.11729	-0.456633	0
Tnfsf9	tumor necrosis factor (ligand) superfamily, member 9	NM_009404.3	2.6	1.3	2.7	0.9	1.1	-0.49	0.04
Inflammatory chemokines and receptors			LPS	CBD + LPS	THC + LPS	CBD	THC	CBD	THC
Cxcl2 (MIP-2a)	chemokine (C-X-C motif) ligand 2	NM_009140	109.137	96.3358	101.125	1.45397	1.39474	-0.117297	-0.0734119
Cxcl10	chemokine (C-X-C motif) ligand 10	NM_021274	44.0173	23.9176	38.8542	1.81504	1.04247	-0.456633	-0.117297
Ccrl2	chemokine (C-C motif) receptor-like 2	NM_017466	32.6724	22.1618	41.3553	1.75321	1.32869	-0.321698	0.265757
Ccl5	chemokine (C-C motif) ligand 5	NM_013653.1	19.6983	17.1484	21.4068	1.27456	1.31039	-0.129449	0.0867349
Ccl12	chemokine (C-C motif) ligand 12	NM_011331	9.70103	2.25829	7.25772	0.639074	1.33796	-0.767211	-0.251861
Ccl7	chemokine (C-C motif) ligand 7	NM_013654	8.63383	2.54912	7.88986	0.289172	1.15669	-0.704752	-0.0861685
Ccl4	chemokine (C-C motif) ligand 4	NM_013652	8.2	5.8	7.8	0.8	1.3	-0.29	-0.04
Ccl9	chemokine (C-C motif) ligand 9	NM_011338.2	4.85678	1.16473	4.69134	0.48971	1.15669	-0.760184	-0.0340637
Ccl2 (MCP-1)	chemokine (C-C motif) ligand 2	NM_011333	4.46915	2.12874	4.50023	0.277392	0.993092	-0.523681	0
Cxcl9	chemokine (C-X-C motif) ligand 9	NM_008599	3.20428	1.69349	2.46229	0.933033	0.986233	-0.471491	-0.231562
Signal transduction molecules			LPS	CBD + LPS	THC + LPS	CBD	THC	CBD	THC
Traf1	Tnf receptor-associated factor 1	NM_009421	28.6408	41.0696	32.4467	2.31338	1.23114	0.433955	0.132884
Irak3	interleukin-1 receptor-associated kinase 3	NM_028679.2	6.06287	6.27667	5.1337	0.986233	1.65864	0.0352649	-0.153255
Stat2	signal transducer and activator of transcription 2	NM_019963.1	4.19887	3.605	4.92458	1.02101	1.01396	-0.141435	0.172835
Malt1	mucosa associated lymphoid tissue lymphoma translocation gene 1	NM_172833	3.97237	2.96905	4.69134	0.846745	1.01396	-0.252575	0.180993
Cias1	cold autoinflammatory syndrome 1 homolog (human)	NM_145827	3.65776	2.42817	3.29254	0.835324	0.982874	-0.336159	-0.0998477
Stat1	signal transducer and activator of transcription 1	NM_009283	3.6	2.7	3.4	0.85	1.07177	-0.25	-0.0555556
Regulatory molecules			LPS	CBD + LPS	THC + LPS	CBD	THC	CBD	THC
Cish	cytokine inducible SH2-containing protein	NM_009895	17.1484	7.01285	17.6305	1.04972	1.05702	-0.591049	0.0281138
Socs3	suppressor of cytokine signaling 3	NM_007707	16.6795	6.86852	13.4543	1.15669	1.51572	-0.588204	-0.193358
Ikbke	inhibitor of kappaB kinase epsilon	NM_019777.2	7.21	7.56846	7.46426	1.37554	1.49485	0.0497167	0.0352649
Ddx58	DEAD (Asp-Glu-Ala-Asp) box polypeptide 58	NM_172689	4.25748	3.16017	4.16986	0.779165	1.06437	-0.257738	-0.0205797
Lcp2	lymphocyte cytosolic protein 2	NM_010696.2	3.75809	3.94493	3.91768	1.23114	1.07177	0.0497167	0.0424658
Pde10a	phosphodiesterase 10A	NM_011866	3.73213	5.57897	3.75809	1.31951	1.22264	0.494849	0.00695555
Peli1	pellino 1	NM_030015.1	3.38698	2.77022	3.53081	1.06437	0.933033	-0.182098	0.0424658
Bcl3	B-cell leukemia/lymphoma 3	NM_033601.1	2.9897	3.07375	2.60268	1.38511	1.28343	0.0281138	-0.129449
Zfp36	zinc finger protein 36	NM_011756	2.77022	1.71713	2.42839	0.721965	0.946058	-0.380146	-0.123394
Tnip1	TNFAIP3 interacting protein 1	NM_021327	2.8481	2.26577	2.67586	1.18099	1.07177	-0.204464	-0.0604773
Sqstm1/p62	sequestosome 1	NM_011018	2.34567	5.09824	3.29436	3.18215	1.16473	1.17347	0.404445
Interferon regulated			LPS	CBD + LPS	THC + LPS	CBD	THC	CBD	THC
Ifit2	interferon-induced protein with tetratrico peptide repeats 2	NM_008332.2	12.042	9.71356	12.7286	1.04247	0.965936	-0.193358	0.057018
Ifnb1	interferon beta 1	NM_010510.1	11.1	3.3	6.9	1.2	1	-0.7	-0.38
Irf1	interferon regulatory factor 1	NM_008390.1	10.6737	7.20967	10.1509	1.09692	1.01464	-0.324537	-0.0489737
Irgm2	immunity related GTP-ase family M member 2	NM_019440.3	8.75435	5.6962	9.51366	0.773782	1.07177	-0.349329	0.0867349
Igtp	interferon gamma induced GTPase	NM_018738.2	8.63383	4.16986	9.06307	0.602904	1.02811	-0.517032	0.0497167
G1p2	interferon, alpha-inducible protein	NM_015783.1	7.4913	5.15304	8.11246	0.901337	0.942835	-0.31213	0.0829165
Ifit3	interferon-induced protein with tetratrico peptide repeats 3	NM_010501.1	7.3615	5.02805	8.22491	0.913831	0.952638	-0.31698	0.117287
Ifi1	interferon inducible protein 1	NM_008326.1	6.45313	4.16986	7.31065	0.721965	1.10191	-0.353824	0.132884
Isg20	interferon-stimulated protein	NM_020583.4	5.81589	4.53154	5.46416	0.913831	1.31039	-0.220835	-0.0604773
Ifi47	interferon gamma inducible protein	NM_008330.1	4.59479	3.5801	4.95883	0.920188	0.97942	-0.220835	0.0792282
Ifitm3	interferon induced trans membrane protein 3	NM_025378.1	4.05584	2.26577	3.65533	0.97942	1.32869	-0.441356	-0.0987495
Irf7	interferon regulatory factor 7	NM_016850.1	4.05584	2.26577	4.28709	0.570382	1.16473	-0.441356	0.057018
Ifi205	interferon activated gene 205	NM_172648.2	3.29853	2.5049	3.57618	0.727517	1.01046	-0.240599	0.0841745
Host defense and adaptive response			LPS	CBD + LPS	THC + LPS	CBD	THC	CBD	THC
Saa3	serum amyloid A 3	NM_011315	37.7918	36.2523	37.2715	4.43828	2.71321	-0.0407359	-0.0137673
Cd69	CD69 antigen	NM_001033122	29.8523	9.17868	27.5135	1.04257	1.47426	-0.69253	-0.0783466
Mx2	myxovirus (influenza virus) resistance 2	NM_013606	14.2215	9.64646	16.2234	1.01396	0.907519	-0.321698	0.140764
Rsad2	radical S-adenosyl methionine domain containing 2	NM_021384.4	13.2691	11.7942	12.6407	2.14355	1.18921	-0.111157	-0.047362
Edn1	endothelin 1	NM_010104.2	11.7942	3.43426	11.1579	0.864537	1.04247	-0.708817	-0.0539424
Ier3	immediate early response 3	NM_133662.1	8.1681	5.6962	6.9644	1.77769	1.29235	-0.302628	-0.147365
Ptgs2	prostaglandin-endoperoxide synthase 2	NM_011198.2	7.78124	5.06303	7.06162	0.986233	0.90125	-0.349329	-0.0924808
Hp	haptoglobin	NM_017370.1	7.52726	9.88534	4.16496	2.6	1.9	0.313272	-0.446683
Csprs	component of Sp100-rs	NM_033616.2	6.49802	8.51496	6.86852	6.45313	1.45397	0.310393	0.057018
Pilra	paired immunoglobin-like type 2 receptor alpha	NM_153510.1	6.32033	2.37841	3.89062	0.747425	1.46409	-0.623688	-0.384428
Nos2	nitric oxide synthase 2, inducible, macrophage	NM_010927.1	6.06287	5.89708	5.27803	1.10957	1.07923	-0.0273451	-0.129449
C3	complement component 3	NM_009778.1	6.06287	4.72397	6.1475	1.86607	1.86607	-0.220835	0
Fcrl3	Fc receptor-like 3	NM_144559.1	4.05584	1.67018	3.605	0.668964	1.3566	-0.588204	-0.111157
Fcgr2b	Fc receptor, IgG, low affinity IIb	NM_010187.1	4.02782	4.65893	3.63008	1.89212	1.07923	0.156688	-0.0987495
Tap1	transporter 1, ATP-binding cassette, sub-family B	NM_013683.1	3.89062	2.65737	4.14106	0.835088	1.06437	-0.31698	0.0643702
Mx1	myxovirus (influenza virus) resistance 1	NM_010846.1	3.69145	2.33507	4.91863	0.97293	1.01851	-0.36744	0.332437
Slamf8	B lymphocyte activator macrophage expressed (Blame-pending)	XM_129596.2	3.6	2.4	3.9	0.7	1.3	-0.333333	0.0833333
Igsf6	immunoglobulin superfamily, member 6	NM_030691.1	3.27161	2.18859	3.20428	0.702222	1.24833	-0.331036	-0.0205797
Tor3a	torsin family 3, member A	NM_023141	3.12492	2.03846	2.90164	0.868824	1.04298	-0.347677	-0.0714512
Gp49a	glycoprotein 49 A	NM_008147.1	3.09513	3.73213	3.53081	1.15669	1.37554	0.205808	0.140764
Tlr2	toll-like receptor 2	NM_011905.2	3.03143	2.37841	3.09513	0.965936	1.18099	-0.215416	0.0210121
H2-Bf/Cfb	histocompatibility 2, complement component factor B	NM_008198.2	2.4	1.5	2.4	0.9	1.1	-0.37	0
Metabolic enzymes			LPS	CBD + LPS	THC + LPS	CBD	THC	CBD	THC
Hdc	histidine decarboxylase	NM_008230	5.93809	3.73213	4.59479	1.09429	1.09429	-0.371493	-0.226218
Gch1	GTP cyclohydrolase 1	NM_008102.2	5.38945	5.66025	5.35801	1.53218	1.18886	0.0502463	0
Trex1	three prime repair exonuclease 1	NM_011637.4	4.85678	2.75108	4.92458	0.965936	0.97942	-0.433558	0
Xylt2	xylosyltransferase II	NM_145828.1	4.37717	2.58471	4.31691	0.732043	1.20581	-0.409504	-0.0137673
Aoah	acyloxyacyl hydrolase	NM_012054.2	4.28709	4.85678	3.91768	1.37554	1.82766	0.132884	-0.0861685
Oas2	2-5 oligoadenylate synthetase 2	NM_145227.1	3.63008	2.36199	3.94493	0.721965	1.15669	-0.349329	0.0867349
Dnmt3l	DNA (cytosine-5-)-methyltransferase 3-like	NM_019448.2	3.4822	6.06287	3.34035	2.71321	1.50525	0.741101	-0.0407359
Oas1b	2-5 oligoadenylate synthetase 1B	NM_011853.1	3.29436	2.02792	3.43426	1.01396	1.00696	-0.384428	0.0424658
Membrane transport and secretion			LPS	CBD + LPS	THC + LPS	CBD	THC	CBD	THC
Stx11	syntaxin 11	XM_203312.2	14.0257	22.7848	16.7955	3.24901	1.42405	0.624505	0.197479
Slc2a6	solute carrier family 2 (facilitated glucose transporter), member 6	NM_172659.1	11.2356	13.1775	11.7942	2.58471	1.54756	0.172835	0.0497167
Ehd1	EH-domain containing 1	NM_010119.3	11.0809	9.57983	9.78112	1.58008	1.27456	-0.135463	-0.117297
Slc7a11	solute carrier family 7 (cationic amino acid transporter, y+ system), member 11	NM_011990.1	8	20.5348	10.0561	7.11074	1.65864	1.56685	0.257013
Stard5	StAR-related lipid transfer (START) domain containing 5	NM_023377.4	4.28967	3.93149	4.0141	1.60403	1.27936	-0.0834969	-0.0642392
Slc31a2	solute carrier family 31, member 2	NM_025286.1	4.22807	3.5801	4.50023	1.29235	1.54756	-0.153255	0.0643702
Plscr1	phospholipid scramblase 1	NM_011636.1	3.94493	4.65893	4.25748	1.10957	1.16473	0.180993	0.0792282
Aqp9	aquaporin 9	NM_022026.2	3.13834	30.2738	4.78991	14.3204	2	8.77	0.55
Mcoln2 (TRPML2)	mucolipin 2	NM_026656.4	2.79	5.7	3.56	1.8	1.3	1.04	0.28
Kinases			LPS	CBD + LPS	THC + LPS	CBD	THC	CBD	THC
Tyki	thymidylate kinase family LPS-inducible member	NM_020557	16.7955	12.996	18.7654	1.06437	1.02811	-0.226218	0.117287
Map3k8	mitogen activated protein kinase kinase kinase 8	NM_007746	4.19887	2.92817	3.91768	0.959264	1.38511	-0.302628	-0.066967
Plk2	polo-like kinase 2 (Drosophila)	NM_152804	4	7.26015	4.82323	2.17347	1.10191	0.815038	0.205808
Pim1	proviral integration site 1	NM_008842.2	4.02782	3.86375	3.75809	1.42405	1.10191	-0.0407359	-0.066967
Prkr/Eif2ak2	interferon-induced, double-stranded RNA-activated protein kinase	NM_011163.4	2.8	1.4	2.8	0.6	1.10191	-0.5	0
Phosphatases			LPS	CBD + LPS	THC + LPS	CBD	THC	CBD	THC
Dusp16	dual specificity phosphatase 16	NM_130447	4.37717	3.31728	3.86375	1.18921	1.10957	-0.242142	-0.117297
Ppap2b	phosphatidic acid phosphatase type 2B	NM_080555	3.63008	6.54322	4.62675	2.21914	1.30134	0.802501	0.274561
Dusp2	dual specificity phosphatase 2	NM_010090	3.09513	0.68302	1.7	0.628507	0.972655	-0.779324	-0.45075
Dusp1 (MKP-1)	dual specificity phosphatase 1	NM_013642	2.49666	5.06303	2.90795	2.75108	1.08673	1.02792	0.164734
Dusp8	dual specificity phosphatase 8	NM_008748	2.47942	5.1337	2.47942	1.56917	0.993092	1.07053	0
G protein-coupled receptors			LPS	CBD + LPS	THC + LPS	CBD	THC	CBD	THC
Gpr84	G protein-coupled receptor 84	NM_030720.1	11.9588	9.98664	11.2356	1.70527	1.27456	-0.164912	-0.0604773
Gpr109a	G protein-coupled receptor 109A	NM_030701.1	7.6211	3.4822	6.86852	0.590496	1.43396	-0.543084	-0.0987495
Ptgir	prostaglandin I receptor	NM_008967.1	3.81055	11.7127	4.31691	5.42642	1.34723	2.07375	0.132884
Adora2b	adenosine A2b receptor	NM_007413.2	3.29436	1.60214	2.94854	0.514057	1.03526	-0.513673	-0.104975
Apoptosis			LPS	CBD + LPS	THC + LPS	CBD	THC	CBD	THC
Lcn2	lipocalin 2	NM_008491.1	13.2691	69.0706	10.9283	2.54912	2.53151	4.20537	-0.176409
Tnfaip2	tumor necrosis factor, alpha-induced protein 2	NM_009396.1	11.7127	11.2356	13.5479	3.31728	1.76541	-0.0407359	0.156688
Tnfaip3	tumor necrosis factor, alpha-induced protein 3	NM_009397.2	11.0809	11.3924	12.5533	1.69349	1.44393	0.0281138	0.132884
Tnfrsf6	tumor necrosis factor receptor superfamily, member 6	NM_007987.1	7.83536	6.72717	6.6807	1.81504	1.20581	-0.141435	-0.147365
Bcl2a1a	B-cell leukemia/lymphoma 2 related protein A1a	NM_009742.2	7.56846	8.81524	8.05564	1.59107	1.29235	0.164734	0.0643702
Casp4	caspase 4, apoptosis-related cysteine protease	NM_007609.1	5.81589	10.2674	6.45313	2.1	1.2	0.765406	0.109569
Card15	caspase recruitment domain family, member 15	NM_145857.1	4.46915	4.19887	4.69134	1.09429	1.02101	-0.0604773	0.0497167
Bcl2a1d	B-cell leukemia/lymphoma 2 related protein A1d	NM_007536	4	3.89062	3.91768	1.58008	1.26576	-0.0273451	-0.0205797
Card4	caspase recruitment domain 4	NM_172729.1	3.36359	2.92817	3.4822	1.25701	1.26576	-0.129449	0.0352649
Regulation of transcription			LPS	CBD + LPS	THC + LPS	CBD	THC	CBD	THC
Nfkbiz	nuclear factor of kappa light polypeptide gene enhancer in B-cells inhibitor, zeta	NM_030612	12.6407	12.996	13.0864	1.30134	1.49485	0.0281138	0.0352649
Parp14	poly (ADP-ribose) polymerase family, member 14	NM_145481.1	11.4716	9.51366	12.2101	0.852635	1.17283	-0.17068	0.0643702
Samd9l	sterile alfa motif domain containing 9-like	NM_010156.3	6.72717	6.10504	7.4127	1.10191	1.18099	-0.0924808	0.101905
Apol9a	apolipoprotein L9a, transcript variant 1	NM_173786.1	5.54044	4.59479	5.89708	0.907519	0.993092	-0.17068	0.0643702
Trim30	tripartite motif protein 30	NM_009099	5.31474	4.56305	6.02099	0.702222	1.17283	-0.141435	0.132884
Nupr1	nuclear protein 1	NM_019738.1	4.25748	8.81524	5.42642	7.88986	2	1.07053	0.274561
Relb	avian reticuloendotheliosis viral (v-rel) oncogene related B	NM_009046.2	4.19887	5.09824	4.28709	2.44528	1.31951	0.214195	0.0210121
Nfkbie	nuclear factor of kappa light polypeptide gene enhancer in B-cells inhibitor, epsilon	NM_008690.2	4.10193	2.87117	4.73006	1.49585	1.02969	-0.300045	0.15313
Ets2	E26 avian leukemia oncogene 2, 3 domain	NM_011809.2	3.86375	3.83706	3.22657	1.42405	1.16473	-0.0069075	-0.164912
Nfkbia	nuclear factor of kappa light chain gene enhancer in B-cells inhibitor, alpha	NM_010907	3.63008	3.75809	3.55537	1.01396	1.18921	0.0352649	-0.0205797
Nfkb2	nuclear factor of kappa light polypeptide gene enhancer in B-cells 2, p49/p100	NM_019408.1	3.43426	3.83706	3.4822	1.79005	1.23971	0.117287	0.0139595
Pml	promyelocytic leukemia	NM_008884.2	3.31728	2.12874	3.22657	0.946058	1.09429	-0.358287	-0.0273451
Nfkb1	nuclear factor of kappa light chain gene enhancer in B-cells 1, p105	NM_008689.1	3.16017	3.01049	3.09513	1.31951	1.10957	-0.047362	-0.0205797
Klf7	Kruppel-like factor 7 (ubiquitous)	NM_033563.2	3.16017	2.53151	2.44528	1.6358	1.07177	-0.19893	-0.226218
Jundm2	Jun dimerization protein 2	NM_030887.2	3.01049	6.54322	4.14106	2.9897	1.54756	1.17347	0.375542
Atf3	activating transcription factor 3	NM_007498.2	2.9897	3.65533	3.31728	2.26577	1.15669	0.22264	0.109569
Nfkbib	nuclear factor of kappa light chain gene enhancer in B-cells inhibitor, beta	NM_010908.3	2.34567	2.41162	2.46229	1.44393	1.12506	0.0281138	0.0497167
Rel	reticuloendotheliosis oncogene	NM_009044.1	2.20381	1.50525	2.01391	1.04972	1.14076	-0.31698	-0.0861685
Jund1	Jun proto-oncogene related gene d1	NM_010592.3	2.11404	2.67586	1.94531	1.44393	1.15669	0.265757	-0.0798123
Junb	Jun-B oncogene	NM_008416.1	2.14355	1.02811	1.90528	0.812252	0.895025	-0.520368	-0.111157
Fosl2	fos-like antigen 2	NM_008037.3	2.09943	1.10957	1.76541	0.80107	0.858565	-0.471491	-0.159104
Cell cycle and proliferation			LPS	CBD + LPS	THC + LPS	CBD	THC	CBD	THC
Slfn2	schlafen 2	NM_011408.1	7.88986	6.86852	8.9383	1.19748	1.43396	-0.129449	0.132884
Cdkn1a	cyclin-dependent kinase inhibitor 1A (P21)	NM_007669.2	6.23332	8.45614	6.23332	3.68075	0.732043	0.356604	0
Rassf4	Ras association (RalGDS/AF-6) domain family 4	NM_178045.3	4.97898	6.04484	5.39253	1.78387	1.50539	0.214073	0.0830593
Gadd45a	growth arrest and DNA-damage-inducible 45 alpha	NM_007836.1	3.09513	5.54044	2.92817	2.31338	1.18921	0.79005	-0.0539424
Cdkn2b	cyclin-dependent kinase inhibitor 2B (p15,inhibits CDK4)	NM_007670.2	2.2	9.1	3.1	2.9	1.1	3.14	0.41
Stress response			LPS	CBD + LPS	THC + LPS	CBD	THC	CBD	THC
Usp18	ubiquitin specific protease 18.	NM_011909.1	9.57983	5.09824	9.12611	0.817902	1.25701	-0.467815	-0.047362
Ube1l	ubiquitin-activating enzyme E1-like	NM_023738.2	3.94493	3.05252	4.59479	0.952638	1.30134	-0.226218	0.164734
Herpud1	homocysteine-inducible, endoplasmic reticulum stress-inducible, ubiquitin-like domain member 1	NM_022331.1	3.20428	4.37717	4.56305	3.27161	2.26577	0.36604	0.42405
Adhesion and migration			LPS	CBD + LPS	THC + LPS	CBD	THC	CBD	THC
Clecsf9	C-type (calcium dependent, carbohydrate recognition domain) lectin	NM_019948.1	20.3465	32.2518	26.4506	2.3	1.7	0.585126	0.300008
Mmp13	matrix metalloproteinase 13	NM_008607.1	17.4015	8.12393	19.0492	0.820888	1.21084	-0.533149	0.0946852
Ocil/Clec2d	osteoclast inhibitory lectin	NM_053109.3	10.1	4.3	10.5	0.8	1.4	-0.57	0.04
Col4a2	procollagen, type IV, alpha 2	NM_009932.2	5.85634	2.86791	5.16941	1.00696	1.20581	-0.51029	-0.117297
Vcam1	vascular cell adhesion molecule 1	NM_011693.2	5.77572	3.16017	5.24157	1.04972	0.952638	-0.452853	-0.0924808
Slpi	secretory leukocyte protease inhibitor	NM_011414.1	5.16941	6.58873	4.28709	1.42405	1.52626	0.274561	-0.17068
Agrn	agrin	NM_021604.2	4.46915	4.05584	4.34694	1.03526	0.926588	-0.0924808	-0.0273451
Siat4a	sialyltransferase 4A (beta-galactoside alpha-2,3-sialytransferase)	NM_009177.2	4.46915	4.25748	4.11246	1.07923	1.12506	-0.047362	-0.0798123
Icam1	intercellular adhesion molecule	NM_010493.2	4.14106	4.62675	4.65893	1.17283	1.22264	0.117287	0.125058
Itga5	integrin alpha 5 (fibronectin receptor alpha)	NM_010577.2	3.78423	2.60268	3.81055	0.835088	1.04972	-0.312229	0
Sdc4	syndecan 4	NM_011521.1	3.53081	2.96905	3.83706	1.07177	1.12506	-0.159104	0.0867349
Plaur	urokinase plasminogen activator receptor	NM_011113.3	3.4822	1.52626	3.605	0.389582	0.959264	-0.561697	0.0352649
Notch1	Notch gene homolog 1 (Drosophila)	NM_008714.2	3.41054	2.54912	2.96905	0.846745	1.07177	-0.252575	-0.129449
Plxna2	plexin A2	NM_008882.1	3.34035	3.20428	4.16986	1.42405	1.39474	-0.0407359	0.248331
Adamts4	a disintegrin-like and metalloprotease (reprolysin type) with thrombospondin type 1 motif, 4	NM_172845.1	3.22657	1.69349	3.05252	1.01396	1.08673	-0.475142	-0.0539424
F10	coagulation factor X (f10)	NM_007972.2	3.07375	1.48452	3.41054	0.972655	1.15669	-0.517032	0.109569
Phxr4	per-hexamer repeat gene 4	NM_008835.1	3.07375	2.88786	3.86375	0.90125	1.39474	-0.0604773	0.257013
Gca	grancalcin	NM_145523.2	3.03143	3.43426	3.41054	1.11729	0.972655	0.132884	0.125058
Cpd	carboxypeptidase D	NM_007754.1	3	2.6	3	0.9	1.4	-0.133333	0
Vil2/Ezrin	villin 2	NM_009510.2	2.56685	5.38893	2.86791	1.56917	1	1.09943	0.117287
Lgals9	lectin, galactose binding, soluble 9	NM_010708.1	2.19565	1.30341	2.28764	0.533004	1.40444	-0.406367	0.0418926
Adam17	a disintegrin and metalloproteinase domain 17	NM_009615.4	2.04202	2.02792	2.11404	1.10957	1.11729	-0.0069075	0.0352649
Motility and morphogenesis			LPS	CBD + LPS	THC + LPS	CBD	THC	CBD	THC
Cdc42ep2	CDC42 effector protein (Rho GTPase binding) 2	NM_026772.1	29.446	26.3549	30.91	1.67018	1.49485	-0.104975	0.0497167
Gbp3	guanylate nucleotide binding protein 3	NM_018734.2	12.9063	17.5087	15.6707	0.97942	1.17283	0.356604	0.214195
Fpr-rs2	formyl peptide receptor, related sequence 2	NM_008039.1	11.7127	3.5801	8.9383	0.933033	1.58008	-0.69434	-0.23687
Gbp5	guanylate nucleotide binding protein 5	NM_153564.1	4.16986	4.62675	5.65685	1.07923	1.01396	0.109569	0.356604
Marcks	myristoylated alanine rich protein kinase C substrate	NM_008538	3.50642	3.89062	3.70635	0.920188	1.17283	0.109569	0.057018
Mlp	MARCKS-like protein	NM_010807.2	3.34035	2.32947	2.94854	1.13288	1.05702	-0.302628	-0.117297
Triobp	TRIO and F-actin binding protein	NM_138579.2	2.42	2.47513	2.47965	1.34277	1.14895	0.0227786	0.0246491
Miscellaneous			LPS	CBD + LPS	THC + LPS	CBD	THC	CBD	THC
Phlda1	pleckstrin homology-like domain, family A, member 1	NM_009344.1	8.63383	10.7779	8.1681	0.858565	0.90125	0.248331	-0.0539424
Spata13	spermatogenesis associated 13	XM_147847.4	5.73582	3.65533	5.42642	1.6245	1.13288	-0.36272	-0.0539424
Axud1	AXIN1 up-regulated 1	NM_153287.2	4.78991	4.08405	4.37717	1.23971	0.993092	-0.147365	-0.0861685
Phf11	PHD finger protein 11	NM_172603.1	4.19887	2.60268	4.78991	0.737135	1.17283	-0.380146	0.140764
Rhbdl6	rhomboid 5 homolog 2	NM_172572.1	3.73213	3.22657	3.81055	1.30134	1.07923	-0.135463	0.0210121
Fln29	FLN29 gene product	NM_172275.1	3.41054	2.90795	3.31728	1.13288	0.97942	-0.147365	-0.0273451
Plekha4	pleckstrin homology domain containing, family A (phosphoinositide binding specific) member 4	NM_148927.1	3.34035	1.49485	3.20428	0.895025	1.11729	-0.552487	-0.0407359
Lrrc25	leucine rich repeat containing 25	NM_153074.2	3.11666	3.03143	2.54912	0.80107	1.30134	-0.0273451	-0.182098
Tmem2	transmembrane protein 2	NM_031997.2	3.07375	2.73208	3.29436	0.659754	1.03526	-0.111157	0.0717735
