# Supplementary material for: Microarray and Pathway Analysis Reveal Distinct Mechanisms Underlying Cannabinoid-Mediated Modulation of LPS-Induced Activation of BV-2 Microglial Cells
Source: PLoS One. 2013 Apr 24;8(4):e61462. doi: 10.1371/journal.pone.0061462 (PMC3634783; doi:10.1371/journal.pone.0061462)
Supplement: Table S3 — Effect of CBD and THC on LPS-downregulated genes. Some genes were validated by qPCR, using β2-microglobulin mRNA as a reference gene. (XLS) [file pone.0061462.s005.xls]

## Sheet: Table 2S
Table S3
Effect of CBD and THC on LPS-downregulated genes
Gene Name	Description	Accession	Fold Change					Effect on LPS
Stress response			LPS	CBD + LPS	THC + LPS	CBD	THC	CBD	THC
Sesn1	sestrin 1	XM_125538.4	-4.37717	-6.27667	-4.22807	-1.69349	-1.10957	0.433955	-0.0340637
Usp2	ubiquitin specific protease 2, transcript variant 2,	NM_198091.1	-4.28709	-5.73582	-5.1337	-2.25012	-1.34723	0.337928	0.197479
Hspa5bp1	heat shock 70kDa protein 5 binding protein 1	NM_133804.1	-3.55537	-5.81589	-4.05584	-1.03526	-1.49485	0.635804	0.140764
Msrb	methionine sulfoxide reductase B2	NM_029619.2	-2.17347	-2.82843	-2	-1.39474	-1.04247	0.301342	-0.0798123
Aicda	activation-induced cytidine deaminase	NM_009645.1	-2.05623	-2.12874	-2	-1.52626	-1.27456	0	-0.0473451
Inflammatory chemokines and receptors			LPS	CBD + LPS	THC + LPS	CBD	THC	CBD	THC
Cxcr4	chemokine (C-X-C motif) receptor 4	NM_009911.2	-2.34	-2.25	-2.37	0.4	-0.12	0	0.0428205
Cklfsf6	chemokine-like factor super family 6	NM_026036.1	-1.17	-1.07	-1.19	-0.35	0.01	-0.0854701	0.000709402
Cxcl14	chemokine (C-X-C motif) ligand 14	NM_019568	-1.09	-2.1	-1.21	-2.6	-1.4	0.926606	0.110092
Metabolic enzymes			LPS	CBD + LPS	THC + LPS	CBD	THC	CBD	THC
St6gal1	beta galactoside alpha 2,6 sialyltransferase 1	NM_145933.2	-4.65893	-3.94493	-3.73213	-0.664343	-0.946058	-0.153255	-0.19893
Chst10	carbohydrate sulfotransferase 10	NM_145142.1	-3.16017	-5.02805	-4.34694	-2.21914	-1.8025	0.591073	0.375542
Gcnt1	glucosaminyl (N-acetyl) transferase 1, core 2	NM_173442.1	-3.20428	-2.71321	-3.18215	-1.55833	-1.15669	-0.153255	-0.0069075
Cell cycle and proliferation			LPS	CBD + LPS	THC + LPS	CBD	THC	CBD	THC
Klhl6	kelch-like 6 (Drosophila)	NM_183390.1	-8	-13.737	-9.06307	-1.85318	-1.38511	0.717131	0.132884
Zdhhc14	zinc finger, DHHC domain containing 14	NM_146073.2	-3.4822	-3.97237	-2.78949	-1.50525	-1.10957	0.140764	-0.19893
Nanos1	nanos homolog 1 (Drosophila)	NM_178421.2	-3.41054	-4.65893	-3.36359	-1.85318	-1.38511	0.36604	-0.0137673
Rasgrp3	RAS guanyl releasing protein 3	NM_207246.2	-2.71321	-4.50023	-2.36199	-1.3566	-1.07923	0.658639	-0.129449
Midn	midnolin	NM_021565.1	-2.51403	-2.73208	-3.01049	-1.17283	-1.09429	0.0867349	0.197479
Ccnd1	cyclin D1	NM_007631.2	-2.35647	-6.01848	-2.83727	-2.9	-1.2	1.55403	0.204034
Rasa3	RAS p21 protein activator 3	NM_009025.1	-2.36199	-1.64718	-2.14355	1.18099	-1.06437	-0.302628	-0.0924808
Suv420h2	suppressor of variegation 4-20 homolog 2 (Drosophila)	NM_146177.1	-2.25012	-1.84038	-1.95884	1.16473	-1.10957	-0.182098	-0.129449
Smad3	MAD homolog 3 (Drosophila)	NM_016769	-2.32947	-2.69447	-2.60268	-1.18921	-1.11729	0.156688	0.117287
Bcl9l	B-cell CLL/lymphoma 9-like	NM_030256.1	-2.18859	-2.36199	-2.02792	-1.14076	-1.21419	0.0792282	-0.0734119
Eps8	epidermal growth factor receptor pathway substrate 8	NM_007945.1	-2.14355	-1.95884	-2.01391	1.05702	-1.14076	-0.0861685	-0.0604773
Zfp36l1	zinc finger protein 36, C3H type-like 1	NM_007564.2	-2.01391	-3.24901	-2.18859	-1.12506	-1.04972	0.613284	0.0867349
Gab3	growth factor receptor bound protein 2-associated protein 3	NM_181584.2	-2	-1.7411	-2.12874	-1.02101	-1.03526	-0.129449	0.0643702
Adhesion and migration			LPS	CBD + LPS	THC + LPS	CBD	THC	CBD	THC
Cd28	CD28 antigen	NM_007642.2	-4.05921	-2.05702	-3.26736	1.34265	-1.16996	-0.493247	-0.195075
Nrp1	neuropilin 1	NM_008737.1	-3.36391	-0.00642267	-2.24461	1.60276	-1.14479	-0.998091	-0.332738
Unc5b	unc-5 homolog B (C. elegans)	NM_029770.1	-2.88786	1.36604	-2.44528	1.67018	-1.36604	-0.526971	-0.153255
Acvr2b	activin receptor IIB	NM_007397.1	-2.42839	-2.60268	-2.58471	-1.14076	-1.07177	0.0717735	0.0643702
Agpt2	angiopoietin 2	NM_007426.2	-2.37841	-1.6245	-2.09943	1.22264	-1.07923	-0.31698	-0.117297
Rtn4rl1	reticulon 4 receptor-like 1	NM_177708.3	-2.2974	-2.32947	-2.08493	-1.33793	-1.23971	0.0139595	-0.0924808
Tbl2	transducin (beta)-like 2	NM_013763.2	-2.21914	-2.46229	-2.12874	-1.28343	-1.08673	0.109569	-0.0407359
Emp1	epithelial membrane protein 1	NM_010128.3	-2.17347	-3.09513	-1.84038	-1.6245	-1.50525	0.42405	-0.153255
Eps8	epidermal growth factor receptor pathway substrate 8	NM_007945.1	-2.14355	-1.95884	-2.01391	1.05702	-1.14076	-0.0861685	-0.0604773
Thbd	thrombomodulin	NM_009378.1	-2.11404	-2	-2.08493	-1.15669	-1.07177	-0.0539424	-0.0137673
Efna1	ephrin A1	NM_010107.2	-2.07053	-1.90528	-2	1.03526	-1.08673	-0.0798123	-0.0340637
Pvrl1	poliovirus receptor-related 1	NM_021424.2	-2.05623	-2.23457	-2.14355	-1.18921	-1.26576	0.0867349	0.0424658
Motility and morphogenesis			LPS	CBD + LPS	THC + LPS	CBD	THC	CBD	THC
Pscdbp	pleckstrin homology, Sec7 and coiled-coil domains, binding protein	NM_139200.2	-5.20537	-11.0043	-7.31065	-2.09943	-1.68179	1.11404	0.404445
Fhod1	formin homology 2 domain containing 1	NM_177699	-3.27161	-3.22657	-3.11666	1.16473	-1.33793	-0.0137673	-0.047362
Nedd9	neural precursor cell expressed, developmentally down-regulated gene 9	NM_017464.2	-2.80889	-0.870551	-2.25012	-0.952638	-1.40444	-0.690073	-0.19893
Rin1	Ras and Rab interactor 1	NM_145495.1	-2.39496	-1.60214	-2.62079	-0.907519	-1.13288	-0.331036	0.0942937
Rab40c	Rab40c, member RAS oncogene family	NM_139154.1	-2.21914	-1.49485	-2.20381	1.21419	-0.933033	-0.326383	-0.0069075
Phosphatases			LPS	CBD + LPS	THC + LPS	CBD	THC	CBD	THC
Pald	paladin	NM_013753.1	-3.03143	-5.6962	-3.31728	-2	-1.24833	0.879045	0.0942937
Inpp5d	inositol polyphosphate-5-phosphatase D	NM_010566.1	-2.86791	-4.05584	-3.05252	-2	-1.28343	0.414214	0.0643702
Kinases			LPS	CBD + LPS	THC + LPS	CBD	THC	CBD	THC
Mertk	c-mer proto-oncogene tyrosine kinase	NM_008587.1	-4.02782	-4.99332	-3.43426	-1.75321	-1.07177	0.239708	-0.147365
Dgkg	diacylglycerol kinase, gamma	NM_138650.1	-3.36359	-2.21914	-2.9897	-0.543367	-1.16473	-0.340246	-0.111157
Tec	cytoplasmic tyrosine kinase, Dscr28C related (Drosophila)	NM_013689.2	-2.37841	-2.23457	-2.63902	-1.05702	-1.04972	-0.0604773	0.109569
Sbk	SH3-binding kinase	NM_145587.1	-2.15846	-3.24901	-2.32947	-1.23971	-1.18921	0.505247	0.0792282
Mknk2	MAP kinase-interacting serine/threonine kinase 2	NM_021462.2	-2.01391	-2.25012	-1.95884	-1.1487	-1.05702	0.117287	-0.0273451
G protein-coupled receptors			LPS	CBD + LPS	THC + LPS	CBD	THC	CBD	THC
Ebi2	Epstein-Barr virus induced gene 2/GprPR183	NM_183031.2	-9.12611	-16.5642	-10.6295	-2.41162	-1.33793	0.815038	0.164734
P2ry1	purinergic receptor P2Y, G-protein coupled 1	NM_008772.2	-3.4822	-2.75108	-3.36359	-1.38511	-1.14076	-0.209959	-0.0340637
Gpr146	G protein-coupled receptor 146	NM_030258.2	-2.56685	-2.53151	-2.60268	-0.959264	-0.97942	-0.0137673	0.0139595
Cnr2	cannabinoid receptor 2 (macrophage)	NM_009924	-2.41162	-2.34567	-2.15846	-1.04247	-0.972655	-0.0273451	-0.104975
Mpra	membrane progestin receptor alpha	NM_027995.1	-2.34567	-3.29436	-2.71321	-1.64718	-1.17283	0.404445	0.156688
Gpr120	G protein-coupled receptor 120	NM_181748.1	-2.25012	-3.38698	-2.39496	-1.61328	-1.15669	0.505247	0.0643702
Membrane transport and secretion			LPS	CBD + LPS	THC + LPS	CBD	THC	CBD	THC
Hspa5bp1	solute carrier family 15, member 3	NM_133804.1	-3.63008	-4.82323	-3.81055	-1	-1.38511	0.328686	0.0497167
Kcnk13	potassium channel, subfamily K, member 13	NM_146037.1	-2.17347	-1.25701	-1.59107	-0.946058	-0.933033	-0.421656	-0.267957
Slc19a2	solute carrier family 19 (thiamine transporter), member 2	NM_054087.1	-2.14355	-1.6358	-2	-0.965936	-1.05702	-0.23687	-0.066967
Regulation of transcription			LPS	CBD + LPS	THC + LPS	CBD	THC	CBD	THC
Lyl1	lymphoblastomic leukemia	NM_008535.1	-5.38893	-4.08405	-6.40856	1.02101	0.795536	-0.24	0.18
Asb10	ankyrin repeat and SOCS box-containing protein 10	NM_080444.2	-3.34035	-3.86375	-3.22657	1	0.840896	0.18	-0.03
E2f2	E2F transcription factor 2	NM_177733.6	-3.20428	-1.97247	-3.13834	1.10191	1.01396	-0.375	-0.03
Sox4	SRY-box containing gene 4	NM_009238.1	-3.05252	-1.81504	-2.75108	2.07053	0.939523	-0.42	-0.0970342
Vgll4	vestigial like 4 (Drosophila)	NM_177683.2	-2.86791	-3.68075	-3.07375	1.13288	1.07923	0.271773	0.0777861
Lbh	limb-bud and heart	NM_029999.3	-2.86791	-2.75108	-3.13834	1.51572	1.28343	-0.0352937	0.0709526
Nr2f1	nuclear receptor subfamily 2, group F, member 1	NM_010151.1	-2.8481	-2.65737	-2.53151	1.51572	1.28343	-0.0361157	-0.107
Fbxw4	F-box and WD-40 domain protein 4	NM_013907.1	-2.78949	-3.27161	-2.88786	1.47427	1.28343	0.184265	0.115063
Etv5	ets variant gene 5	NM_023794	-2.60268	-2.86791	-2.26577	1.34723	0.993092	0.115045	-0.115
Zfpm1	zinc finger protein, multitype 1	NM_009569.1	-2.51403	-2.96905	-2.36199	1.42405	1.05702	0.200477	-0.04
Hoxa5	homeo box A5	NM_010453.2	-2.49666	-2.12874	-2.28153	1.29235	1.19748	-0.156169	-0.08
Bhlhb2	basic helix-loop-helix domain containing, class B2	NM_011498.4	-2.49666	-1.12506	-1.86607	0.993092	1.00696	-0.562575	-0.24
Meis1	myeloid ecotropic viral integration site 1	NM_010789.1	-2.39496	-2.86791	-2.56685	0.615572	1.02811	0.211773	0.0846414
Hdac5	histone deacetylase 5	NM_010412.2	-2.37841	-2.12874	-2.42839	1.41421	1.02811	-0.121012	0
Cbx8	chromobox homolog 8 (Drosophila Pc class)	NM_013926.1	-2.25012	-1.8025	-2.01391	0.895025	1.1487	-0.224975	-0.13
Nfatc1	nuclear factor of activated T-cells, cytoplasmic, calcineurin-dependent 1	NM_198429.1	-2.25012	-1.59107	-2.14355	1.04972	1.01396	-0.307362	-0.09
Zfp99	zinc finger protein 99	NM_023322.1	-2.20381	-1.50525	-2.01391	0.907519	1.16473	-0.316169	-0.1
Zfp41	zinc finger protein 41	NM_011759.1	-2.17347	-1.32869	-1.86607	0.840896	0.888843	-0.41	0.14
Mef2c	myocyte enhancer factor 2C	NM_025282.1	-2.14355	-4.05584	-2.26577	-2.1	-1.2	0.95018	0.113756
Tef	thyrotroph embryonic factor , transcript variant 2	NM_017376.2	-2.08493	-1.61328	-1.97247	2.05623	1.24833	-0.243942	-0.05
Otx1	orthodenticle homolog 1 (Drosophila)	NM_011023.2	-2.05623	-1.87905	-1.87905	0.846745	0.965936	-0.0961685	-0.095
E2f2	E2F transcription factor 2	NM_183301.1	-2.05623	-1.70527	-2.05623	1.23971	1.01396	-0.19	0
Gats	opposite strand transcription unit to Stag3	XM_289726.2	-2.08493	-2.73208	-2	1.3566	1.19748	0.280736	-0.05
Mafb	v-maf musculoaponeurotic fibrosarcoma oncogene family, protein B (avian)	NM_010658.2	-2	-1.49485	-2.12874	0.933033	0.933033	-0.25437	0.0541653
Ppargc1b	peroxisome proliferative activated receptor, gamma, coactivator 1 beta	NM_133249	-2.01391	-2.07053	-2.14355	1.1487	1.16473	0.0543702	0.05
